# Supplementary material for: Genome-wide identification of the TIFY family reveals JAZ subfamily function in response to hormone treatment in Betula platyphylla
Source: BMC Plant Biol. 2023 Mar 15;23:143. doi: 10.1186/s12870-023-04138-6 (PMC10015818; doi:10.1186/s12870-023-04138-6)
Supplement: Supplementary file 1 — Additional file 1. [file 12870_2023_4138_MOESM1_ESM.txt]

TIFY family CDS squences
>BPChr07G30082
ATGAGGAGGAACTGCAACTTGGAACTTCGCCTTTTTCCTTACTCCGATTCCGACCACCTCCCCAAGATGG
AAGAAGGAAGAGGAAACCCGAAACAGAAACAGTACGAGGAGCAACAGCAGCAACAGAAACTGCAGAATCA
ACAGCTGACAATCTTTTACAATGGAAAGATTTGTGTTTCTGATGTTACAGAGCTTCAGGCCAGAACCATT
CTACTGCTTGCTAATAGAGAAATGGAGGAGAGACTGAAAACTCCAACCGGGTCGGAGCCGTCTTCACCGG
CCGTGAAATCTCCGGCATGTAGCCCTACTTCTGGTCTTTACATGAAGAGATCACTACAATGTTTTCTCCA
GAAGCGGAAGCACCGGATCCAAGCAACATCACCATACAATCATTAG
>BPChr01G24987
ATGTTAATAGAAAGACAGGTTGGAAATCATCTCGAGGGGATTCCATTTTATGGTCCAAGGAGTGATATTT
CTGGGCCTGAGATAAGTAACAGAATAGTAGGAAGTAAGCGAAATAATCCCGATTCTGCTTTTATGGGGTC
ATCCAGAGATGGAATCTTGGATCATGACTCTCTCGAGAACTCACATTTGATTAAGTTACTCCGGAATGGA
GCTGGGGGGGAGCGATATAGAAGGTCCAATGATGATGAAGTGTTCTTTGGCATGCAGTCACTGAGGCCAA
CTTCTGCTTCTCTTGTGTTTCAGCCTCCCACTGGCAGTAGAAGCGATGCTAATGTTTCCAAATGGGAACG
GCCTATGTCTATGAATGTTGGCCCTGCCGCATACCCACCACGTGGGGGTCAATTTGCACCTATCCTGCAT
CAGGTACATTCGAACAGAGTTAGGGATGTCACTGCTGGTCCTTCAATTATTTCTCAATCAGCTGCTGACG
AGGGATCTAGAACTGGAATTAAAGGCCCTGGAATTTTGAGTTCCATCAATGCCACCAGTGGTGCCTCTGA
GAGGAACTCATCTGCCGTGCTGCCGAGTGGCAACAGACAGAAGTCTGGGACTAATGTTTTAGAGCCAGAA
TCTTCTGCTCCTCCCAGTCGACTTGGGTTAACATCTGCTAGTCGGCAGATGACTATATTTTATGGCGGTC
AAGCTCATGTATTTGATGATGTCCATCCCAACAAGAACCTAAGCCCACGGTGTCAAATCACTTCAGGAAA
TTTATTTGTTGATCTTGCTGTATCCAAATCATCAAAGCTGGAAATTACTGGAAAAGGTCTTTTATTGCAA
GAATTGCCCAAGTCCAAGTCCAAGTTTAAGCCCAAGTCCAAGAAGGGGGTGAAGTTAAGGCATCTCAGCC
TGTTGCGCAAGCCAAAGCCCATTTCCAAGAGGCTGGCTTTAGTCTCGGTGCAGGAGTCTTCCCGCAAACC
CAAGACTCTTTTCTCCAAGGTCGGGTCTTCTTTGCCGGTGGTGTCCCTGATCCTGAATGCTTCGCCAGAG
CCAGATGCTTCGCCAGAGGTTTTTCTGTTCCCAGATGCGTTGCCGGAGGAGGTCCTTCTTCCTTCGCCCA
AGTCTGAAGTTGTCTGCCGGTGTCCTGGCGAAGCAGGTGGATCCCTTGCGCTCCTTCCTAGGCCGGAAGT
TTCGCCGGTTACGATTGAGTTGTTACCGGGGAAGTGTTCGGCTCCCAAGCCCTTGAAGTTGCACTTCTAC
AACCGCAAGCACAAGGTCAAGCGAGCTTCGAAGATGGATATGGGTCAGTTTGCGGGTGACCTGATAAGCA
TCGCCCCTGGTGCTGTGCCGCTGGTGGGTGATCAGAGCTCGGTTTCTGGTGGGTCTTCTGGGTTGTTCTC
GGCTTTTGAGTCCAGTGGTTTTACGGGCTCCCGCAAACGAGGCTGGTAA
>BPChr01G22907
ATGTACGGACACGCCCAGCCCCTGAACATGCCCAACCAGATCGCCGCGTCCGCCGACGAAGACGACGTAT
CCGGCGCCGGCACCGAGTCGATCGACAACTCCCACATTCGCTACGATGCCCACTCCCTCGACGACACTGC
CGGCGCAGTGGTTGAAGTCGTCGAAGACGTCGCCTCTGACGCCGTGTACGGTCAAGGCGGTGGTGGCGGA
GCGGCGGAGATAGCGATTCAGCGTCACGACGGCACCAGCCAGCTCACGCTCTCGTTTCGAGGCCAAGTCT
ATGTGTTCGACTCTGTTACCCCTGAAAAGGTTCAAGCGGTGTTACTACTGTTGGGGGGCTGTGAACTATC
TTCGGGCCCACAAGGAGATATGTTGCCTCAGAACCAGAGGGGTGGTGCTGTGGACTATCCTGTACCGTGT
AGTCAACCACACAGAGCGGCCTCGTTAAATAGGTTCCGCCAGAAGAGAAAAGAGCGATGCTTCGATAAGA
AAGTTAGATATAGTGTTCGTCAAGAGGTGGCACTCAGTATTGCTCAACAACTAGGTGCGTGGTTAGTGGA
TCACATGCAATATCAAGATGGAAGACTGCAGTGGGATGTTACTTTTACGAGGCCAGTTCAGGATTGGGAG
ATGGAGATGGAGATGCTATTCTTTTGTGTTTCTGATACTTATATGTTTTACTGCTCCAGGATGCAGCGTA
ATAAGGGTCAATTTACTTCTTCCAAAAAGTCTGAAGGAGATTATAATTGGGGTACTGTCCAGGAGTCAGG
GCAAGAAGATAGCCCCGCAGAAGCCACATGTACACATTGCGGCATAAGTTCAAAGTCTACCCCAATGATG
CGGCGGGGTCCATCTGGTCCAAGGTCTCTTTGCAATGCTTGTGGACTTTTTTGGGCAAATAGGGTCCTGC
TTGGTTCCCGAGAAATGAGAGGAAAAATGGAATATTTGGTTATTTCGAAGACTGAGGGAAGTATGATGCT
TAATGGGACTTTGAGGGATCTTTCCAAGAAAACCCAGGATCATTCGCTCGCTGTGGCAGAGCAGGGTGAA
GGTGAAGCTCATTCGGACTGTGGAACTGGAATTCATACAAACACAAACAACAATCTTGTTACTTTCTCTA
ATGGTGATAATAAGCCAGCTTTAATGGCTGAGCACTGA
>BPChr01G22786
ATGGCGGCTGCGAACCCACAGCCCCTGCAGGCGCGTCCTTTCGAGGACCACGCGCGGGGGCCGGTACGGA
TCGAGGACGAGGAGGGTGAGTACGATGACGGTGGCGACGATGCTATGGACGAGTTGGAAGAGGCTCATGT
GAATTCGGTGAGCGTTGCGGAGCATGGTGGAGTGAGAGTTGGAGGTGGTGGAGGAGGGGTGGTTATGGCG
TCTCGGACGAGTGAGCTCACTCTCTCTTTCGAAGGCGAGGTCTATGTTTTCCCTGCTGTTACGCCTGAAA
AGGTACAAGCAGTGCTCTTGCTTCTAGGAGGACCAGATGTACCAACCGGTGTACCTACGATTGAAGTACC
TTTTAGTCAAAATAACAGGGGTGTAGGTGAGAACCCAAAGCGATCGAATCTTTCACGAAGAATAGCATCC
CTGGTTAGGTTCCGTGAAAAACGGAAAGAGAGATGTTTTGACAAGAAAATTCGGTACACCGTGCGAAAAG
AAGTTGCGCAGAGTCATTGTTTGGGCCAGATGATTTCAGGGCAGAGCATTTTGACAGATCCTTTTCTCAA
TGAGACTTTGAAGCAGGCAGACTTTCCAATGGCAAAACTTACTGCACTGGAAGGGAATCATGCAATTGAA
GTCCAGATGGGTTGGATGGTGATAATAGTCTTTGATCCTCATGCAGATGTTTCTTGGAAGGACGATAGCA
AGGAAGTTTCAGAATGGGTTCTGAAGGGAGTTTCAAGTTTGAAGGTGAACCTGGGTAAATATGAGTTGGT
TTCAGTTGAAGAAGTTAGAAGATGTGGATGGATTAGCATGGGTACTTGGATGCATCGCAAGAATGGACAG
TTTGCATCCTTAAAAGAAAGTTCAACTGCCTCAAATTGGGATTCTCCTCAGAGCTGCCTTCAAGATGGTA
CTTCTCGTGCAGAAACTGTATGTCAACATTGTGGTGTTAGTGAAAATAATACTCCTGCAATGCGTCGTGG
GCCAGCTGGACCAAGGACTCTATGTAATGCATGTGGTCTAATGTGGGCAAATAAGGGAACATTGAGGGAT
CTCAGTAAGGGAGGAAGAATTGTTTCCATGGAACATATTGAACCTGAAACTCCATTTGATGTCAAGCCAT
CAATTACAGATGGAGAATTCTGTGGCAACCAAGATGAGCATGAAACTTCTGAAGACCCTTCTAAGCTTGT
TACAGGAGGATCCAATAAGTCTTCTGTCAACCCTGATGATGAAGATTTGCACGCAACTGCTGAAGATCTT
ACAGATACTCTTCCCATGATTGTCCATTCTTCAGCCAATGATGAGGAGCAGAAAATCACAAAAGACCGAA
CTCACTTCCCACCTGGTGGTGTGAAATTAAAAGTGGGCTCAGTGGAAAGTTCTGCTCTCCCAGTTTTCTT
CACTTCCACTGGGAAGTCAAAGTTTATGATCCTTGCAAAGGAGGGGGAGGTAAGGGATTTCTCAGTCGAT
ATAACTACAAACGCCGGTGATGTAAACTCCAAGTGCAAACGATCATCTTGGGACAGGAGGATTGCACTGC
TGCTTTCAGCCGACATCTGA
>BPChr06G27326
ATGGATGGCATTCATGGGAATAACGCGCGGATGCATATGGGCAAGCATCATATGAGCAATGGGAATGGAA
TGGATGATGATGATCAGGACAGTAGTGATGGTGGTGGTGGTAGATGTGAGGGCGTGGAAGGGGAGGTCCC
GTCTGTGAATCTTTCTGATAATCTTAGCGCAATGGTGGATCATGGTGGTGGTGGTGGTGGTAGCGGCGGC
GACAGTGGTGACCAGCTCACACTATCCTTTCAGGGTCAGGTTTATGTGTTCGATGCTGTATCACCCGAAA
AGGTGATTTCATTTTCCCTAATGGTCAGATTGTCTACCGAACAGTTTAGTTGGCAACACAAGCTTGATGG
CTTCGTTTTTTACTCCATTGATGAGGCGGAGGCCACTTGGTTAGAGAGACCGTTTGAGGAGATTGAGGTG
TTGGAGGTGGTGAAAGGCATGACTAGTGATAAGGCGCCGGGCCTTGATAGATTTACTATGGCTTTCTTCC
AAACGTATTGGGATGTTCAAGCAGTGCTATTATTATTGGGCGGCCGCGAAGTACCTCCAAGCATCCCTGC
CATCCCAATAACCCCACACCATAATAACCAGTACCTTGCTAACAAAGAATTCAACCAGGGACTTTCTGAT
ATCCCACAGAGGTGCAGTGTCCCTCAGAGATTGGCCTCACTTATCAGATTCCGTGAAAAGCGAAAGGAAC
GGAATTTTGACAAAAAAATTCGTTATACTGTCCGCAAAGAGGTAGCAATTAGGGCAATATGTAGCCCATT
CTCAAAGTCGTATTCTGATGCATGGACCCTTGAAAGTTATGCAAAGGTAGAATGGATGCAACGAAATAAA
GGTCAATTTACATCTTCCAAGTCCAATAATGACGACTCAGCATCAGCTGTAACAAGTTGGGGCTCAAACG
AGGGCTGGGGTCCTGATTGTAATGGATCCCAGCATCCAGAAATTGTTGACAATGTAGCGGTTCGTGGAGG
TGCATCTAGTGTGTTCCTCCTCGGGCGTTGTCGTGCGAGGTTGGAGATGGAGAGGTGGTTCTTTGTGGAG
GCTAAGGTTGAAGTTCAAATCGGGGGGAAAAGGATTTTCAGGGAAGATGGTGCACCGTTGTATGCAGAGG
CGCTGCAATCAGAGGCTAGCTCTTCAACGACGGTGTGGCTAGGCGATTTGCTGGGCAGAGACCTTCCTTC
AGTTGGTTATCCATTGGGCAAGGACCTTTCTATAACCCAACAGTCCAAGCATGTTGGTCAATTTAAGAGA
AACACCTTGCGTTGGACTTCCAAGCACAAGCCCAAGTTTCAGTCCAAGATCGAGTACTCCAAGATCAAGT
CTCATTTAGGTTTGGACGCGGGTTGTGGGTCTGGGTCCTATTCGGTTTTGGATGCAGGTTGCACGGCCTT
GGTCTCTCCCAACCCTGCTTTTGCTTCGCTAGAGGTGGTTCTGGTCCCAGTTGCTTCGCCGGAGGTGACT
GTGTTAACAGCGAGCGCATCAAAAGATGGGTTTTTTCCGGTGTGTCCACTTCATGCCGGTGGTTCTTTCC
AATTCCCTCTAGTGCCGACGGTAGCCCAGTTTTTTGCTTCGCCAAGGCAATCCTCTCCGGTGTCTTGGAC
TTCCGATATCGTCGGCTGA
>BPChr06G11139
ATGGAGAGAGACTTTCTGGGTTTGAGTTTCAAAAATGCTTCAAAAACGGTTAAAGAAGAGGCCGACAACG
ATTCTAATAAGTCAGCAGTGCTGAGAGGTTCAGGGATGCAGTGGTCATTCTCAAACAAGATTTCTACCGT
TCCGCAGTTCCTGTCTTTCAGGGATGCTCAAGAAGATAGGCCCAGAAAGATTGTCCATGATCCAGTAGCA
TCATCTGGATTTATGACTATTTCAACTGCTGATGTTTTTGAATCTAGCCAGAAACCATATTCTGGATTAA
TCCAGAAGAACTTGATTGTTGATAAGCAAGTGGGGAATCACTATGCAATGAAAGTCTATCCTGTACAACA
CCATGATGCACATTTGGTTCATCGCCCCCAAGAAGTGAGAATATTCTCAGGCTCCAATCAACAAAATCAA
ACGAGTACGGTTGCTTTGGGCACTACTGTTCTCCAATCTCATCTTGCTCCCACAGGCCAGAACATGGTTG
GTTCTACCATAAAACCAAAACCTTTTAGAGTTGTAGCCCCTGTTGCTTTTCTTCCACCTACTGGTTCCAT
TGTTGGCACCACTGATCTCAGGAGTCCTTCCAAATCCTCTGGGGCACCTGCTCAGCTGACCATCTTTTAT
GCTGGTTCAGTGAGTGTTTATAATGATATTACTCCTGAGAAGGCTCAGGCTATTATGTTACTGGCTGGAA
AAGGGTCTTCTCCAACACATAATAATACACTTTCAACAGCTCAAGTGCCTTCCCCATGTAATGGTTTGAT
TAAAAACCAGTCCCATTCCATAACACTATTGCCAGGGCTCCCGAATCCTCTCACATCGCAAACTCATTCT
CAGTCTGGAGTAGGAACAAGTAGTACCGTTGAATTAGCTACAGTTAAACCAACTGGAGCTTCACCATTTT
TTACTAACCATTCAGAGCCTCCTAAAGTAGTCAATCTGGCAGAATCCTCTGCAACAACCTTAATTCCAAC
GGTGGCCTTGCCTCAAGCACGCCAAGCATCCTTAGCTCGATTTTTGGAGAAGCGCAAGGAAAGGGTGATG
CACTCCTCGCCATACAATTTCAGCCAGAAATCTCCAGACTGCAGCACTCCTAGATCTGATGGCTCCTGTA
CTCTCTCACGGCAACCAATTAGCCAGAAATAG
>BPChr06G30991
ATGTCCAGCTCGCCGGAGTTTTCAGATTTGTCCGGGCAGAGGCAGGCGAAGGCGCCGGAGAAGCCTAGC
TTCTCGCAGAAGTGTAGCCTGCTGAGTCAGTACCTGAAGGAGAAGGGTTCCTTTGGCGATCTCAGACTCG
GGATGACATGCAACATCGAAGGAAACGCTATACCTGAGACTGAGATGTACCGTCAGACAGCACCAACGAT
GAATTTGTTTCCGATCAATGAGAAACTGGGTGATGTCTCCGGCCGAACCGAGCCGGCGTGTCGGTACTTTA
ATCCCGTCGATGTGTTCCCTCAACCAGCTGGGTTTTCTACCTCGTTTCCTAAGGAAGAGGTCCCAAAGATTG
CTTCTGACTCTAGAGTGAAGATGTGTGCCACAGCAGAGCCTGAACGAGCCCAGATGACCATATTCTATGCTG
GGCAAGTAATCGTATTCAACGAATTTCCGGCTGAAAAGGCAAAGGAAGTCATGCTCTTAGCAAGCAAGGGA
ACCTCCCAGAGCCTCACCAACAACCAGCCTGCGTTTGCTTCTAACTTGGCCAAGAACTCGGTTGATTCCAGC
ACTTCAGTCGCTACCAGCACTAGCGCTGTTCCTCCCAATCCTGGCAATAAAGTGATTCAAGAGCAGATTCAA
CCTCCACCTCAACCCATTGCTTGTGAGTTACCAATTGCAAGGAGAGCTTCACTCCACCGGTTCTTGGAGAAG
AGAAAAGATAGGGTCACTGCAAAGGCACCATACCAAACAGGCAACCCAGGAGCAACCCCCACAAAGCCAG
CTGAAAGCAAGTCATGGCTCGGCCTGGCTGCTCAGTCACCAAAGTAG
>BPChr08G07947
ATGGAGAGAGATTTCTTGGGTTTGGGCTCGAAAGAACCTTTGGCTGTGGTGAAGGAGGAGGTTAACAATG
ATGGCTGCACAGACCCAGGTGTACAATGGCAATTCTCAAAAACGGTTTCTGCCCTTTCTCATTTGATGTC
TTTCAAGATTGTTCAAGAAGATAAGACTCAAAAGATTGCCTCCGATCCCCTCATGTCATCTGGATTTATG
AATATCTCGACTGCAGATGCTTGTGATAGGTCTAAGGCTGAAATCCAGAAGTCCTTCAACCACGATAGGC
AAGGTGGCACTCACTTTTCCCTGACATCTTATCCTGTGCAACATGATGTGCATTCTGTGCACCGTCCTCA
TAATGTGAAGATGTTTTCTGTTTCAAACCAACCAATTTCAGTTTCTGTTGGAAACCCTTTCTTCAAGAAT
CATTTTGCTACTGGTCAGAATTTGGCTGGTGCCACTGTGAAGCAACCATTACTCGGAGGAATTCCGGTTT
CGGCTCCACATTCACTTATTCCCACTGTTACTTCCATTGCTGGGATGACTGAACCATGGAACGGTGCCAA
GGCTTCTGGGTCTCCTGCCCAATTGACCGTCTTTTATGCAGGTACTGTGCATGTCTATGATGACATAACC
CCTGAGAAGGCTCAGGCTATTATGCTTTTGGCTGGGAATGGGTCTGTTATAGCTTCTAACGCAGCACATC
CAAAAGCTCAAGTTCAGGCACCTAGCTCAAAATTGGCAGCTGGTGATGGTGTTCCTGTAAATCAGCCCAT
TAACACACAGCCTTGTTCTGGGCTTTCTAGTCCTTTATCTGTTTCTTCACATACTGGTGCCCAGTCAGGA
AGTGGGTCCACCAGCAATGATGAATTGATGGCAGCTAAAACCACCGGAGTTCCAACTACTCCTGTTAGCA
AAGTGGAGCCTCAGAAAATAGCTAATGTGGTGGGATCTGTCCCCGTAAACCCTATATTTCCATCTGCTGT
TCCACAGGCACGGAAAGCATCCTTGGCTCGATTTTTGGAGAAGCGCAAGGAGAGGGCAATGAGTGCAGCG
CCATACAACCACAGCAAGAAATCTCCAGAGTACACTGCCCAAGAATGCAATGGTGCGAATTTCTCTGCAA
GTCCTGCGGGCACTGGCTCTCTCTCTGCAAGCAAGATGAGTAACCATGATCTATGA
>BPChr08G10696
ATGAACGCCGCGACGACGTCGTTCCGGTCCATTCTCGACAAACCCCTCTGCCAGCTGACCGAGGAAGACA
TTTCCCAGCTCACCCGCGAAGACTGCCGCAAATACCTCAAAGATAAAGGAATGCGCAGGCCTTCGTGGAA
CAAATCGCAGGCGATCCAGCAGGTGATTTCACTCAAGGCTCTGCTGGAGCCGAGCGACGACGATTCTGGC
GCCGGAGCTCTGCGCAGGGCCGTCGTTTCGCTGCCGCGCGTGACTTCGAATTCGGTTGATTCGGTTAAGG
AACCGAGTCCTGATGTCCAGGTTTCGGTATCGGCAGAGGAATCGCATGGAAGAAAGGACACGCCGATATC
GGCTCCCTCGGGGGATCGACCGGCCGAGATAGAGAACAATGCGATCAGTCCGAGGAGCCCGTGTGCAACA
AATGGGTCAGTGGGACAAATGACGATTTTCTACTGTGGCAAGGTGAATGTGTACGATGGAGTGCCACTTG
AGAAGGCACGGGGAATCATGCACCTTGCAGCAAGTCCAGCTCATTTGCCTCAGGATGATACACTAGGTAG
AGGTGCATCTCTTTGGTCCTTTCCATGCCATTTACAGACAGCAAGTGAAAAAGATTGCCTTATTCCTACT
AGTACCACAATCGCACAGATCACGCAAGGAGAGAAGATGACAGAATATTCTGGGCAGTACAGGGAGAAAG
GGAACACTTCTCGTGACCCTGATGTAGAGGGTCAGGCGAACAGACGAGCCTCACTGCAGAGATTTCGCGA
AAAACGGAAAGACAGGGGAAGATTAAAGAGCAAGAAAAGTACGGGAGTGATGACTAGCTTGGAGACTTAT
TTGAACCATCAAGTGAGGACGCAAACCCCAAATGGGATATCGAGCCGGAGTAACACGAGCTCTCCACCCC
AGCATGGCCTGCGACAAGCCTTGAGTAGCTCTGTCGACAATCAGCTAAAGAGTGCTGGTCTTGCTGTTGA
TCTCAATGACAAAGATAGATTGGATGTGATCATAGATATTTATGTCAGATGGAGTTGGCAATTAAATAGA
GAGCTCTACTTCTTTGATAACCACTATGCCAAATATGAAAGAAGGGATGCTTTGGAGAATCCTCTTTTGC
ATGATTTTGGGCTGGCTCTGCAGACAGTGAAGTTTTTACTGTCTATTTCTGGAGACGATGCTTGGAGAAT
CCTCTTTTCTAAATGGTATGAGTTCACTCACCTCATCAATTTTGTAATATCAAGAATCATTTTGCCATCC
TTAGGAATTTCTCTTTTTCGAGAGTAA
>BPChr08G16644
ATGTCGAAGGCAACCGTTGAGCTCGATTTCTTCGGAATGGAGAAAGAGAGCTCTTCCAAATCTCAGTTCCAG
AAGTTTCTTGATCGCCAGAGAAGCTTTGGAGGTATGCAAAGCGCCATTTCCAAGATCAACCCTGAAGTTCTC
AAATCCGTGATTTCCTCCGGTTCTGTGAACCACGGCTGCGAATGCGGCAACCCGATTCCTTCTAAGATTTCG
GTTTCGGTGCCTTCGAGTCCTGCTTTACCTGTCTATACTCCTCCTGTACTCAGTTTCAGGCTTAGCCCAGAGAG
ACTTTCAGATACAGCACCTTTGACGATATTTTACAACGGGACCGTCTCGGTTTTCGATGCTCCTCGAGACAAG
GCGGAGAACATTTTGAAGCTTGCTCTGGAAAGAACATTCGATTCGATGAAACTTGGAGCTCCTTCAAGCGAC
CAACAACAGCTGCTCGATACACTGAACGGGGATCTACCAATTGCACGAAGAAAGTCGTTGCAAAGATTCTTA
GAAAAGCGCAAAGAGAGGTTGACTTCGGTTTCGCCTTATGCTTGTTACACCTAA
>BPChr11G07023
ATGTTGAAGGTCGGTAAGGCACCGGAGAAGTACTCCAGTTTCGCACAGACGTGCAACCTGCTGAGCCAGT
TCGTGAAGGAGAAAGGAAGGATTGGCGATATTAGCCTTGGAATGCCTATGAAACTGCAGGAGCCTAAAGC
GCTAGTTTTTCAGTTATTAAAAACAAGAAACATCTCTGCCAGTGGCAACCACTATGGATTTATTAGTAAA
CATGGAAAATTCAGCCGAGGCTTTGAGACAAAACACTGTGGCTCCCTCAAATGGGCAATCCACGGATTTT
CTTCGACAGTTTGGTTTTTTGGATCTCTCAAACTCGAGCGACATCGCTTCTATAAGGCTGATTTAAGGAA
ACCGGCGATCAAGGAGGCTGTAACAGCACCGATGACTATTTTTTACGCCGGCCAAATACTAGTATTTAAC
GACATTCCGGCCGACAAGGCAAGGGAGATCGTGGCTTTGGCCAGCAGGGGAAGCTCTTATACTTCTGGCA
TGGACAAAGCAAATTCAGGAAGTTATACTGTTCCTGCATCAAATATTGCAGCCACGTCCCAAAGGAATAC
CGCCCAAGAACGCCTTCAACAACAATCTCAAGCTATTGATTCTGATTTGCCAATTGTAAGGAGAGCTTCA
CTTCACCGGTTCTTGGAGAAGAGGAAGAATAGGGTGGCCGCGAAAGCACCATATAAAGTTGACCCACCTC
CCCAAGCTCCTCCCAAGCCCGAGGAAAGCAGTCCATGGATTGAGCTGGATGGTCAATCTTCAAAACAGCT
CGAGCTTAAGTTATAA
>BPChr11G17878
ATGGAAGTATCAGAAGTTATCAAGAGGAGGACTTCAGCCCCCCCTTTGTTGCCACCAAAAATTGGTTGTA
ATTTTAATCGACCACCTTCTCTCTTAGAGCAACAAATACTTCAAAGACTTAGGTGTGATGCATTACCATC
AAAGTTGCCGTATGACAAGTCTTCAACATCACAGCTCACAATATTCTATGGAGGGAATGTTAATGTCTAC
AACAATGTTCCCCAAGACAAGGCCCAAGCAATTATGCTTCTTGCTGGTGAAAGGTCTTTGCCAAAACCTA
TTGTCCAAGAAATGCCCACAACAGAAGTGAGAACACCTTCTTGTCAATCCAACTTACCACCACTTCACAA
ATTAAAAGCAGGCCTTCCAATGGCAAGAAGGTATTCCATCCAATGTTTTCTTGAAAAGCGCCGTGGCAGG
CTAACAAAGAAATCTCCTTATACTCCTCCAATTACACAACATGAGGACGATGAGGCAACAATAGGCAGTG
GGTGCAATCAAGATCATAGCTCTACTCTTTCACCTTTCCCTTCGCGTTTGGGTTATGTTTTTTCCTGTAC
AACCGATAAAGATTGTTAA
