# Supplementary material for: Genome-wide identification of the TIFY family reveals JAZ subfamily function in response to hormone treatment in Betula platyphylla
Source: BMC Plant Biol. 2023 Mar 15;23:143. doi: 10.1186/s12870-023-04138-6 (PMC10015818; doi:10.1186/s12870-023-04138-6)
Supplement: Supplementary file 2 — Additional file 2. [file 12870_2023_4138_MOESM2_ESM.txt]

TIFY family Genomic DNA sequences
>BPChr07G30082 CDS=312-707
CGTTTTCCACGTGCAATAAATGAAATTGAACCTCCTCCGCCGATAGGCTGTACGTGTGGGTTACGTGTTT
AAAGTACTTTTCCTTATTAAAACGCCGTCGTGTGTCATGCCAAAGACTCCCACATCAACATCAACATTTG
TGTTTTGCCTTCCGTATATATATCCAATACTATCCCCCCAAACTTCCTCACCGCCAGACACCAAACAAAA
ACTGCAGAAATCTTTCTTTTTATTTCTCTCTCTCTCTCTCTCTCTCTCTCTCACTGATCATCTCTTTGAC
AGCAAATTAAATTATCTCTAGATTTTTGAATATGAGGAGGAACTGCAACTTGGAACTTCGCCTTTTTCCT
TACTCCGATTCCGACCACCTCCCCAAGATGGAAGAAGGAAGAGGAAACCCGAAACAGAAACAGTACGAGG
AGCAACAGCAGCAACAGAAACTGCAGAATCAACAGCTGACAATCTTTTACAATGGAAAGATTTGTGTTTC
TGATGTTACAGAGCTTCAGGCCAGAACCATTCTACTGCTTGCTAATAGAGAAATGGAGGAGAGACTGAAA
ACTCCAACCGGGTCGGAGCCGTCTTCACCGGCCGTGAAATCTCCGGCATGTAGCCCTACTTCTGGTCTTT
ACATGAAGAGATCACTACAATGTTTTCTCCAGAAGCGGAAGCACCGGATCCAAGCAACATCACCATACAA
TCATTAG
>BPChr01G24987 CDS=1-1449
ATGTTAATAGAAAGACAGGTTGGAAATCATCTCGAGGGGATTCCATTTTATGGTCCAAGGAGTGATATTT
CTGGGCCTGAGATAAGTAACAGAATAGTAGGAAGTAAGCGAAATAATCCCGATTCTGCTTTTATGGGGTC
ATCCAGAGATGGAATCTTGGATCATGACTCTCTCGAGAACTCACATTTGATTAAGTTACTCCGGAATGGA
GCTGGGGGGGAGCGATATAGAAGGTCCAATGATGATGAAGTGTTCTTTGGCATGCAGTCACTGAGGCCAA
CTTCTGCTTCTCTTGTGTTTCAGCCTCCCACTGGCAGTAGAAGCGATGCTAATGTTTCCAAATGGGAACG
GCCTATGTCTATGAATGTTGGCCCTGCCGCATACCCACCACGTGGGGGTCAATTTGCACCTATCCTGCAT
CAGGTACATTCGAACAGAGTTAGGGATGTCACTGCTGGTCCTTCAATTATTTCTCAATCAGCTGCTGACG
AGGGATCTAGAACTGGAATTAAAGGCCCTGGAATTTTGAGTTCCATCAATGCCACCAGTGGTGCCTCTGA
GAGGAACTCATCTGCCGTGCTGCCGAGTGGCAACAGACAGAAGTCTGGGACTAATGTTTTAGAGCCAGAA
TCTTCTGCTCCTCCCAGTCGACTTGGGTTAACATCTGCTAGTCGGCAGATGACTATATTTTATGGCGGTC
AAGCTCATGTATTTGATGATGTCCATCCCAACAAGAACCTAAGCCCACGGTGTCAAATCACTTCAGGAAA
TTTATTTGTTGATCTTGCTGTATCCAAATCATCAAAGCTGGAAATTACTGGAAAAGGTCTTTTATTGCAA
GAATTGCCCAAGTCCAAGTCCAAGTTTAAGCCCAAGTCCAAGAAGGGGGTGAAGTTAAGGCATCTCAGCC
TGTTGCGCAAGCCAAAGCCCATTTCCAAGAGGCTGGCTTTAGTCTCGGTGCAGGAGTCTTCCCGCAAACC
CAAGACTCTTTTCTCCAAGGTCGGGTCTTCTTTGCCGGTGGTGTCCCTGATCCTGAATGCTTCGCCAGAG
CCAGATGCTTCGCCAGAGGTTTTTCTGTTCCCAGATGCGTTGCCGGAGGAGGTCCTTCTTCCTTCGCCCA
AGTCTGAAGTTGTCTGCCGGTGTCCTGGCGAAGCAGGTGGATCCCTTGCGCTCCTTCCTAGGCCGGAAGT
TTCGCCGGTTACGATTGAGTTGTTACCGGGGAAGTGTTCGGCTCCCAAGCCCTTGAAGTTGCACTTCTAC
AACCGCAAGCACAAGGTCAAGCGAGCTTCGAAGATGGATATGGGTCAGTTTGCGGGTGACCTGATAAGCA
TCGCCCCTGGTGCTGTGCCGCTGGTGGGTGATCAGAGCTCGGTTTCTGGTGGGTCTTCTGGGTTGTTCTC
GGCTTTTGAGTCCAGTGGTTTTACGGGCTCCCGCAAACGAGGCTGGTAA
>BPChr01G22907 CDS=288-1445
CTCTTCTTTCTTCGATACCGCTCTGTCCTGGGCTGTCCTTCACTCTCTGCTCTCTCTCTCTCTCTCTCTC
TCTGTCTCTCTCAAAAACTCCCACACATCACTCCTTCCCATTTCACACACAAACACAATCACCCTTTCTT
ATTCAGGCATATATTCCCAATTCTCTCTTTTTTTCACTGAAAAAATATCTATCACTCTCTTTCGTCCCCT
AGGGTTAGGGTTTTCCTACAGCGCTCATTTGCATCTCTAATGCCCCATCCGCACTCGCTTGGATTCCGCA
AACCCCAATGTACGGACACGCCCAGCCCCTGAACATGCCCAACCAGATCGCCGCGTCCGCCGACGAAGAC
GACGTATCCGGCGCCGGCACCGAGTCGATCGACAACTCCCACATTCGCTACGATGCCCACTCCCTCGACG
ACACTGCCGGCGCAGTGGTTGAAGTCGTCGAAGACGTCGCCTCTGACGCCGTGTACGGTCAAGGCGGTGG
TGGCGGAGCGGCGGAGATAGCGATTCAGCGTCACGACGGCACCAGCCAGCTCACGCTCTCGTTTCGAGGC
CAAGTCTATGTGTTCGACTCTGTTACCCCTGAAAAGGTTCAAGCGGTGTTACTACTGTTGGGGGGCTGTG
AACTATCTTCGGGCCCACAAGGAGATATGTTGCCTCAGAACCAGAGGGGTGGTGCTGTGGACTATCCTGT
ACCGTGTAGTCAACCACACAGAGCGGCCTCGTTAAATAGGTTCCGCCAGAAGAGAAAAGAGCGATGCTTC
GATAAGAAAGTTAGATATAGTGTTCGTCAAGAGGTGGCACTCAGTATTGCTCAACAACTAGGTGCGTGGT
TAGTGGATCACATGCAATATCAAGATGGAAGACTGCAGTGGGATGTTACTTTTACGAGGCCAGTTCAGGA
TTGGGAGATGGAGATGGAGATGCTATTCTTTTGTGTTTCTGATACTTATATGTTTTACTGCTCCAGGATG
CAGCGTAATAAGGGTCAATTTACTTCTTCCAAAAAGTCTGAAGGAGATTATAATTGGGGTACTGTCCAGG
AGTCAGGGCAAGAAGATAGCCCCGCAGAAGCCACATGTACACATTGCGGCATAAGTTCAAAGTCTACCCC
AATGATGCGGCGGGGTCCATCTGGTCCAAGGTCTCTTTGCAATGCTTGTGGACTTTTTTGGGCAAATAGG
GTCCTGCTTGGTTCCCGAGAAATGAGAGGAAAAATGGAATATTTGGTTATTTCGAAGACTGAGGGAAGTA
TGATGCTTAATGGGACTTTGAGGGATCTTTCCAAGAAAACCCAGGATCATTCGCTCGCTGTGGCAGAGCA
GGGTGAAGGTGAAGCTCATTCGGACTGTGGAACTGGAATTCATACAAACACAAACAACAATCTTGTTACT
TTCTCTAATGGTGATAATAAGCCAGCTTTAATGGCTGAGCACTGAGTTGGGAGTTATCTTTACAAAAGAG
GCCATAGCAGTCAGTTGCCTCAGGCATCATTCAAATCAAGGAGGTTGTCGTACTACTTGGAGAATTAAAT
GCCTAGTTGCCCCCACTGGTCCTGAAAAGTGCGAAGTTTCAGTCCAATTCATGCTATTCTCTTCAACTAC
GTTGTACAATCTACTATCTAGTGTGTACCTTAAAATTTCTAGAAGACTGCCAGTGACAGGAGGGTAAGAT
CATTTCGAAACGGAGAGGGATCCCCTATCCCCGGCACGCTGGCAGG
>BPChr01G22786 CDS=552-2111
CCTTACCACCAGCCGTCAGATCACATTTCAAAGCCCACCACTCCAGTGGGCTCCACAACCAACCCTCCAT
CATTAGTCACACAAAACACCACCCATGTGAACCATCGCCCTCGTTGGCCCCACCACCAAAAAAAGCAAAC
GGTGAAAAAACCCACACAGCAACCTAACATTGTACACCCGCGCAACACACAAAAAATCCTCCCTTACTAT
TTATATAGAATTAGAAACTCTCGGCACGCCGTCGCCTCCTTTTTCGTTAAAAAAAAAAAATTTGAAAAAT
AATAGTTAAAGTTACCTAATTGAGCCTCTTCAAGGAAACACAGGGGCACACCGTGCAAATCTTCCTATTT
CGGGGTAGTTTTTTCCGTTTGTTGTCTTCGCTTCCGGGCATGCTTCCAGCTCCAAATTCATTCTTAGTGT
TGGTTTAGCCGTTTAGGGTTAGGGTTTCTATTGAAAGCCGTGACGAAAGCCATGTTTCTTCTTCGATGGA
ACAGGTCCCGGAGTTAGGGCTTTGGTTTCGGTTCGTGCGGTTAAGGTTTGGACTCCGATAGATGGCGGCT
GCGAACCCACAGCCCCTGCAGGCGCGTCCTTTCGAGGACCACGCGCGGGGGCCGGTACGGATCGAGGACG
AGGAGGGTGAGTACGATGACGGTGGCGACGATGCTATGGACGAGTTGGAAGAGGCTCATGTGAATTCGGT
GAGCGTTGCGGAGCATGGTGGAGTGAGAGTTGGAGGTGGTGGAGGAGGGGTGGTTATGGCGTCTCGGACG
AGTGAGCTCACTCTCTCTTTCGAAGGCGAGGTCTATGTTTTCCCTGCTGTTACGCCTGAAAAGGTACAAG
CAGTGCTCTTGCTTCTAGGAGGACCAGATGTACCAACCGGTGTACCTACGATTGAAGTACCTTTTAGTCA
AAATAACAGGGGTGTAGGTGAGAACCCAAAGCGATCGAATCTTTCACGAAGAATAGCATCCCTGGTTAGG
TTCCGTGAAAAACGGAAAGAGAGATGTTTTGACAAGAAAATTCGGTACACCGTGCGAAAAGAAGTTGCGC
AGAGTCATTGTTTGGGCCAGATGATTTCAGGGCAGAGCATTTTGACAGATCCTTTTCTCAATGAGACTTT
GAAGCAGGCAGACTTTCCAATGGCAAAACTTACTGCACTGGAAGGGAATCATGCAATTGAAGTCCAGATG
GGTTGGATGGTGATAATAGTCTTTGATCCTCATGCAGATGTTTCTTGGAAGGACGATAGCAAGGAAGTTT
CAGAATGGGTTCTGAAGGGAGTTTCAAGTTTGAAGGTGAACCTGGGTAAATATGAGTTGGTTTCAGTTGA
AGAAGTTAGAAGATGTGGATGGATTAGCATGGGTACTTGGATGCATCGCAAGAATGGACAGTTTGCATCC
TTAAAAGAAAGTTCAACTGCCTCAAATTGGGATTCTCCTCAGAGCTGCCTTCAAGATGGTACTTCTCGTG
CAGAAACTGTATGTCAACATTGTGGTGTTAGTGAAAATAATACTCCTGCAATGCGTCGTGGGCCAGCTGG
ACCAAGGACTCTATGTAATGCATGTGGTCTAATGTGGGCAAATAAGGGAACATTGAGGGATCTCAGTAAG
GGAGGAAGAATTGTTTCCATGGAACATATTGAACCTGAAACTCCATTTGATGTCAAGCCATCAATTACAG
ATGGAGAATTCTGTGGCAACCAAGATGAGCATGAAACTTCTGAAGACCCTTCTAAGCTTGTTACAGGAGG
ATCCAATAAGTCTTCTGTCAACCCTGATGATGAAGATTTGCACGCAACTGCTGAAGATCTTACAGATACT
CTTCCCATGATTGTCCATTCTTCAGCCAATGATGAGGAGCAGAAAATCACAAAAGACCGAACTCACTTCC
CACCTGGTGGTGTGAAATTAAAAGTGGGCTCAGTGGAAAGTTCTGCTCTCCCAGTTTTCTTCACTTCCAC
TGGGAAGTCAAAGTTTATGATCCTTGCAAAGGAGGGGGAGGTAAGGGATTTCTCAGTCGATATAACTACA
AACGCCGGTGATGTAAACTCCAAGTGCAAACGATCATCTTGGGACAGGAGGATTGCACTGCTGCTTTCAG
CCGACATCTGATTCCTGGCTATGATTGCTGTTGATGTAAGTGCTGGGATCTTGCTTGTGTACTACGAGTT
GTTAGGAGAAACGATTGAGTGGGCTTTTTTACCTGTATGTGATTTATTTGTTAGGGCTGTTCAGATTGCA
TTAATATTATTTTTCACTTTTCATTTTTAGATTCGTGTCAAAAGTGCTTGTGGTG
>BPChr06G27326 CDS=1-1629
ATGGATGGCATTCATGGGAATAACGCGCGGATGCATATGGGCAAGCATCATATGAGCAATGGGAATGGAA
TGGATGATGATGATCAGGACAGTAGTGATGGTGGTGGTGGTAGATGTGAGGGCGTGGAAGGGGAGGTCCC
GTCTGTGAATCTTTCTGATAATCTTAGCGCAATGGTGGATCATGGTGGTGGTGGTGGTGGTAGCGGCGGC
GACAGTGGTGACCAGCTCACACTATCCTTTCAGGGTCAGGTTTATGTGTTCGATGCTGTATCACCCGAAA
AGGTGATTTCATTTTCCCTAATGGTCAGATTGTCTACCGAACAGTTTAGTTGGCAACACAAGCTTGATGG
CTTCGTTTTTTACTCCATTGATGAGGCGGAGGCCACTTGGTTAGAGAGACCGTTTGAGGAGATTGAGGTG
TTGGAGGTGGTGAAAGGCATGACTAGTGATAAGGCGCCGGGCCTTGATAGATTTACTATGGCTTTCTTCC
AAACGTATTGGGATGTTCAAGCAGTGCTATTATTATTGGGCGGCCGCGAAGTACCTCCAAGCATCCCTGC
CATCCCAATAACCCCACACCATAATAACCAGTACCTTGCTAACAAAGAATTCAACCAGGGACTTTCTGAT
ATCCCACAGAGGTGCAGTGTCCCTCAGAGATTGGCCTCACTTATCAGATTCCGTGAAAAGCGAAAGGAAC
GGAATTTTGACAAAAAAATTCGTTATACTGTCCGCAAAGAGGTAGCAATTAGGGCAATATGTAGCCCATT
CTCAAAGTCGTATTCTGATGCATGGACCCTTGAAAGTTATGCAAAGGTAGAATGGATGCAACGAAATAAA
GGTCAATTTACATCTTCCAAGTCCAATAATGACGACTCAGCATCAGCTGTAACAAGTTGGGGCTCAAACG
AGGGCTGGGGTCCTGATTGTAATGGATCCCAGCATCCAGAAATTGTTGACAATGTAGCGGTTCGTGGAGG
TGCATCTAGTGTGTTCCTCCTCGGGCGTTGTCGTGCGAGGTTGGAGATGGAGAGGTGGTTCTTTGTGGAG
GCTAAGGTTGAAGTTCAAATCGGGGGGAAAAGGATTTTCAGGGAAGATGGTGCACCGTTGTATGCAGAGG
CGCTGCAATCAGAGGCTAGCTCTTCAACGACGGTGTGGCTAGGCGATTTGCTGGGCAGAGACCTTCCTTC
AGTTGGTTATCCATTGGGCAAGGACCTTTCTATAACCCAACAGTCCAAGCATGTTGGTCAATTTAAGAGA
AACACCTTGCGTTGGACTTCCAAGCACAAGCCCAAGTTTCAGTCCAAGATCGAGTACTCCAAGATCAAGT
CTCATTTAGGTTTGGACGCGGGTTGTGGGTCTGGGTCCTATTCGGTTTTGGATGCAGGTTGCACGGCCTT
GGTCTCTCCCAACCCTGCTTTTGCTTCGCTAGAGGTGGTTCTGGTCCCAGTTGCTTCGCCGGAGGTGACT
GTGTTAACAGCGAGCGCATCAAAAGATGGGTTTTTTCCGGTGTGTCCACTTCATGCCGGTGGTTCTTTCC
AATTCCCTCTAGTGCCGACGGTAGCCCAGTTTTTTGCTTCGCCAAGGCAATCCTCTCCGGTGTCTTGGAC
TTCCGATATCGTCGGCTGA
>BPChr06G11139 CDS=370-1521
CAAACCTCGAGAGACTTATGACCGACCAGTCCCCGAGGTTCGCTCACGCACGTGGTCGCTGATCGGCAAC
ACCTGGTCCCCCACACTGGGCCCACCGGTCACCATCCACCCCACTCAAAAATCGTCTCATTGTCCTTCGG
ACGGTCCAGATTTCGTATAGGGAATTATTCAAGAAGCTCGCATATTTCACAAGCTTCACTCTCTTTCTGT
GTTGGACAAAGCAAGCATTTTTCCCACATGGTTTAGAAACTTTGCTTTTTTGGCTGCCTTTCTTTGCCTT
ATATTTCTTGGTAGAATATTTGTTGGGTGAAGCTGCTTTTTGTGGGTTTTGAGAGACAGAGCGAGAGAGA
GAGAGAGAGAGAGAGAGAGATGGAGAGAGACTTTCTGGGTTTGAGTTTCAAAAATGCTTCAAAAACGGTT
AAAGAAGAGGCCGACAACGATTCTAATAAGTCAGCAGTGCTGAGAGGTTCAGGGATGCAGTGGTCATTCT
CAAACAAGATTTCTACCGTTCCGCAGTTCCTGTCTTTCAGGGATGCTCAAGAAGATAGGCCCAGAAAGAT
TGTCCATGATCCAGTAGCATCATCTGGATTTATGACTATTTCAACTGCTGATGTTTTTGAATCTAGCCAG
AAACCATATTCTGGATTAATCCAGAAGAACTTGATTGTTGATAAGCAAGTGGGGAATCACTATGCAATGA
AAGTCTATCCTGTACAACACCATGATGCACATTTGGTTCATCGCCCCCAAGAAGTGAGAATATTCTCAGG
CTCCAATCAACAAAATCAAACGAGTACGGTTGCTTTGGGCACTACTGTTCTCCAATCTCATCTTGCTCCC
ACAGGCCAGAACATGGTTGGTTCTACCATAAAACCAAAACCTTTTAGAGTTGTAGCCCCTGTTGCTTTTC
TTCCACCTACTGGTTCCATTGTTGGCACCACTGATCTCAGGAGTCCTTCCAAATCCTCTGGGGCACCTGC
TCAGCTGACCATCTTTTATGCTGGTTCAGTGAGTGTTTATAATGATATTACTCCTGAGAAGGCTCAGGCT
ATTATGTTACTGGCTGGAAAAGGGTCTTCTCCAACACATAATAATACACTTTCAACAGCTCAAGTGCCTT
CCCCATGTAATGGTTTGATTAAAAACCAGTCCCATTCCATAACACTATTGCCAGGGCTCCCGAATCCTCT
CACATCGCAAACTCATTCTCAGTCTGGAGTAGGAACAAGTAGTACCGTTGAATTAGCTACAGTTAAACCA
ACTGGAGCTTCACCATTTTTTACTAACCATTCAGAGCCTCCTAAAGTAGTCAATCTGGCAGAATCCTCTG
CAACAACCTTAATTCCAACGGTGGCCTTGCCTCAAGCACGCCAAGCATCCTTAGCTCGATTTTTGGAGAA
GCGCAAGGAAAGGGTGATGCACTCCTCGCCATACAATTTCAGCCAGAAATCTCCAGACTGCAGCACTCCT
AGATCTGATGGCTCCTGTACTCTCTCACGGCAACCAATTAGCCAGAAATAG
>BPChr06G30991 CDS=1-828
ATGTCCAGCTCGCCGGAGTTTTCAGATTTGTCCGGGCAGAGGCAGGCGAAGGCGCCGGAGAAGCCTAGCTT
CTCGCAGAAGTGTAGCCTGCTGAGTCAGTACCTGAAGGAGAAGGGTTCCTTTGGCGATCTCAGACTCGGGAT
GACATGCAACATCGAAGGAAACGCTATACCTGAGACTGAGATGTACCGTCAGACAGCACCAACGATGAATTT
GTTTCCGATCAATGAGAAACTGGGTGATGTCTCCGGCCGAACCGAGCCGGCGTGTCGGTACTTTAATCCCGTC
GATGTGTTCCCTCAACCAGCTGGGTTTTCTACCTCGTTTCCTAAGGAAGAGGTCCCAAAGATTGCTTCTGACTCT
AGAGTGAAGATGTGTGCCACAGCAGAGCCTGAACGAGCCCAGATGACCATATTCTATGCTGGGCAAGTAATCG
TATTCAACGAATTTCCGGCTGAAAAGGCAAAGGAAGTCATGCTCTTAGCAAGCAAGGGAACCTCCCAGAGCCTC
ACCAACAACCAGCCTGCGTTTGCTTCTAACTTGGCCAAGAACTCGGTTGATTCCAGCACTTCAGTCGCTACCAGC
ACTAGCGCTGTTCCTCCCAATCCTGGCAATAAAGTGATTCAAGAGCAGATTCAACCTCCACCTCAACCCATTGCTT
GTGAGTTACCAATTGCAAGGAGAGCTTCACTCCACCGGTTCTTGGAGAAGAGAAAAGATAGGGTCACTGCAAAGG
CACCATACCAAACAGGCAACCCAGGAGCAACCCCCACAAAGCCAGCTGAAAGCAAGTCATGGCTCGGCCTGG
CTGCTCAGTCACCAAAGTAG
>BPChr08G07947 CDS=329-1504
TAAAGACCCACGCACGTGGTACGATACCGGACCAGCAGGTCACGCGACCGGATATATCGGTAACTCAACC
ACCTGCTGATGGAGTATGTTGTTTAAAAAAAAGAAAATATGAACGGTTTAGATCTTATAAAAACACTCCT
ACATGAGTACAGATAATCTCTCTCTCTCTCTCTGCCTTTTCTGCAGTTGAAAGCTTTTTTGCTTTGCTTC
TGTCTCTGAGTTCATGTGAGGAAGGAGGGTTTGGTGGGTGAAGAAAGTGGATATAGGCTGTGGATTTCAG
GTGGGTTTGCTTTGAAATTCCGTTTTTGTAGGTGATTGAAGGTCTGAAATGGAGAGAGATTTCTTGGGTT
TGGGCTCGAAAGAACCTTTGGCTGTGGTGAAGGAGGAGGTTAACAATGATGGCTGCACAGACCCAGGTGT
ACAATGGCAATTCTCAAAAACGGTTTCTGCCCTTTCTCATTTGATGTCTTTCAAGATTGTTCAAGAAGAT
AAGACTCAAAAGATTGCCTCCGATCCCCTCATGTCATCTGGATTTATGAATATCTCGACTGCAGATGCTT
GTGATAGGTCTAAGGCTGAAATCCAGAAGTCCTTCAACCACGATAGGCAAGGTGGCACTCACTTTTCCCT
GACATCTTATCCTGTGCAACATGATGTGCATTCTGTGCACCGTCCTCATAATGTGAAGATGTTTTCTGTT
TCAAACCAACCAATTTCAGTTTCTGTTGGAAACCCTTTCTTCAAGAATCATTTTGCTACTGGTCAGAATT
TGGCTGGTGCCACTGTGAAGCAACCATTACTCGGAGGAATTCCGGTTTCGGCTCCACATTCACTTATTCC
CACTGTTACTTCCATTGCTGGGATGACTGAACCATGGAACGGTGCCAAGGCTTCTGGGTCTCCTGCCCAA
TTGACCGTCTTTTATGCAGGTACTGTGCATGTCTATGATGACATAACCCCTGAGAAGGCTCAGGCTATTA
TGCTTTTGGCTGGGAATGGGTCTGTTATAGCTTCTAACGCAGCACATCCAAAAGCTCAAGTTCAGGCACC
TAGCTCAAAATTGGCAGCTGGTGATGGTGTTCCTGTAAATCAGCCCATTAACACACAGCCTTGTTCTGGG
CTTTCTAGTCCTTTATCTGTTTCTTCACATACTGGTGCCCAGTCAGGAAGTGGGTCCACCAGCAATGATG
AATTGATGGCAGCTAAAACCACCGGAGTTCCAACTACTCCTGTTAGCAAAGTGGAGCCTCAGAAAATAGC
TAATGTGGTGGGATCTGTCCCCGTAAACCCTATATTTCCATCTGCTGTTCCACAGGCACGGAAAGCATCC
TTGGCTCGATTTTTGGAGAAGCGCAAGGAGAGGGCAATGAGTGCAGCGCCATACAACCACAGCAAGAAAT
CTCCAGAGTACACTGCCCAAGAATGCAATGGTGCGAATTTCTCTGCAAGTCCTGCGGGCACTGGCTCTCT
CTCTGCAAGCAAGATGAGTAACCATGATCTATGA
>BPChr08G10696 CDS=1-1287
ATGAACGCCGCGACGACGTCGTTCCGGTCCATTCTCGACAAACCCCTCTGCCAGCTGACCGAGGAAGACA
TTTCCCAGCTCACCCGCGAAGACTGCCGCAAATACCTCAAAGATAAAGGAATGCGCAGGCCTTCGTGGAA
CAAATCGCAGGCGATCCAGCAGGTGATTTCACTCAAGGCTCTGCTGGAGCCGAGCGACGACGATTCTGGC
GCCGGAGCTCTGCGCAGGGCCGTCGTTTCGCTGCCGCGCGTGACTTCGAATTCGGTTGATTCGGTTAAGG
AACCGAGTCCTGATGTCCAGGTTTCGGTATCGGCAGAGGAATCGCATGGAAGAAAGGACACGCCGATATC
GGCTCCCTCGGGGGATCGACCGGCCGAGATAGAGAACAATGCGATCAGTCCGAGGAGCCCGTGTGCAACA
AATGGGTCAGTGGGACAAATGACGATTTTCTACTGTGGCAAGGTGAATGTGTACGATGGAGTGCCACTTG
AGAAGGCACGGGGAATCATGCACCTTGCAGCAAGTCCAGCTCATTTGCCTCAGGATGATACACTAGGTAG
AGGTGCATCTCTTTGGTCCTTTCCATGCCATTTACAGACAGCAAGTGAAAAAGATTGCCTTATTCCTACT
AGTACCACAATCGCACAGATCACGCAAGGAGAGAAGATGACAGAATATTCTGGGCAGTACAGGGAGAAAG
GGAACACTTCTCGTGACCCTGATGTAGAGGGTCAGGCGAACAGACGAGCCTCACTGCAGAGATTTCGCGA
AAAACGGAAAGACAGGGGAAGATTAAAGAGCAAGAAAAGTACGGGAGTGATGACTAGCTTGGAGACTTAT
TTGAACCATCAAGTGAGGACGCAAACCCCAAATGGGATATCGAGCCGGAGTAACACGAGCTCTCCACCCC
AGCATGGCCTGCGACAAGCCTTGAGTAGCTCTGTCGACAATCAGCTAAAGAGTGCTGGTCTTGCTGTTGA
TCTCAATGACAAAGATAGATTGGATGTGATCATAGATATTTATGTCAGATGGAGTTGGCAATTAAATAGA
GAGCTCTACTTCTTTGATAACCACTATGCCAAATATGAAAGAAGGGATGCTTTGGAGAATCCTCTTTTGC
ATGATTTTGGGCTGGCTCTGCAGACAGTGAAGTTTTTACTGTCTATTTCTGGAGACGATGCTTGGAGAAT
CCTCTTTTCTAAATGGTATGAGTTCACTCACCTCATCAATTTTGTAATATCAAGAATCATTTTGCCATCC
TTAGGAATTTCTCTTTTTCGAGAGTAA
>BPChr08G16644 CDS=242-802
CCTCTTTCTTTTGTGTATGACACCTCGTGGAAGACGTGTGCCATTTGGAGCTTTTAGGCGCTCTCTCTCT
CTCTCTCTCTCTCTCGCTCTGTCATTTATTTCAAATCTCATGTACCTCGTGACTATCATTTACGGCCTTT
TATAACGCTCTCATTCGATTCGTTTCGTTTCAAATATCACGTTCCTCTTCAACCCAAAAAGCCAACTCAT
TCACCTCCGAAAAGACGAAGAATAAGAGAATATGTCGAAGGCAACCGTTGAGCTCGATTTCTTCGGAATG
GAGAAAGAGAGCTCTTCCAAATCTCAGTTCCAGAAGTTTCTTGATCGCCAGAGAAGCTTTGGAGGTATGC
AAAGCGCCATTTCCAAGATCAACCCTGAAGTTCTCAAATCCGTGATTTCCTCCGGTTCTGTGAACCACGG
CTGCGAATGCGGCAACCCGATTCCTTCTAAGATTTCGGTTTCGGTGCCTTCGAGTCCTGCTTTACCTGTC
TATACTCCTCCTGTACTCAGTTTCAGGCTTAGCCCAGAGAGACTTTCAGATACAGCACCTTTGACGATAT
TTTACAACGGGACCGTCTCGGTTTTCGATGCTCCTCGAGACAAGGCGGAGAACATTTTGAAGCTTGCTCT
GGAAAGAACATTCGATTCGATGAAACTTGGAGCTCCTTCAAGCGACCAACAACAGCTGCTCGATACACTG
AACGGGGATCTACCAATTGCACGAAGAAAGTCGTTGCAAAGATTCTTAGAAAAGCGCAAAGAGAGGTTGA
CTTCGGTTTCGCCTTATGCTTGTTACACCTAA
>BPChr11G07023 CDS=258-1043
CAAAAAACACGTGGTCTATACCAATAATAAGAAAATTCCATTGTCCACGTCCAAGGATAAAAAACTGGTA
CAGCTCAGGGCTTACCTGGTTCAAAGCACATGCTAGGAAATTGCCCAGCCCCCCACCCCCACATATATGA
TATATCCCTGCGTCCAAACCTTCCCCATTTCTTCACAAGCAGCCTTCAAAACAGCGGCAGTTCATCCATT
ACTGTGAAGAATTAATACATCTGAAGCTTAATTTTAGCCAAGCAAACATGTTGAAGGTCGGTAAGGCACC
GGAGAAGTACTCCAGTTTCGCACAGACGTGCAACCTGCTGAGCCAGTTCGTGAAGGAGAAAGGAAGGATT
GGCGATATTAGCCTTGGAATGCCTATGAAACTGCAGGAGCCTAAAGCGCTAGTTTTTCAGTTATTAAAAA
CAAGAAACATCTCTGCCAGTGGCAACCACTATGGATTTATTAGTAAACATGGAAAATTCAGCCGAGGCTT
TGAGACAAAACACTGTGGCTCCCTCAAATGGGCAATCCACGGATTTTCTTCGACAGTTTGGTTTTTTGGA
TCTCTCAAACTCGAGCGACATCGCTTCTATAAGGCTGATTTAAGGAAACCGGCGATCAAGGAGGCTGTAA
CAGCACCGATGACTATTTTTTACGCCGGCCAAATACTAGTATTTAACGACATTCCGGCCGACAAGGCAAG
GGAGATCGTGGCTTTGGCCAGCAGGGGAAGCTCTTATACTTCTGGCATGGACAAAGCAAATTCAGGAAGT
TATACTGTTCCTGCATCAAATATTGCAGCCACGTCCCAAAGGAATACCGCCCAAGAACGCCTTCAACAAC
AATCTCAAGCTATTGATTCTGATTTGCCAATTGTAAGGAGAGCTTCACTTCACCGGTTCTTGGAGAAGAG
GAAGAATAGGGTGGCCGCGAAAGCACCATATAAAGTTGACCCACCTCCCCAAGCTCCTCCCAAGCCCGAG
GAAAGCAGTCCATGGATTGAGCTGGATGGTCAATCTTCAAAACAGCTCGAGCTTAAGTTATAATGAGTCA
ATGACCACCT
>BPChr11G17878 CDS=1885-2463
TATGGTGGAGGTTGGTTTCTTTTTTCGACAAAATTCCGACTTCGATGCCTCTTTAAGTTTTAAAAAAATT
TACGTAATAAAATTATAGAACACATGACCTTCCTTTCTTTGCGCCAGTGCATCGTTTGACTCTTCCTCTC
GTTCTTTGCCTCTCTTTGTCTCGTTGAAGGTCAAGTATCTTCGTCTCAAATTTGAAACGTCTCTTTGTTA
GGTTCTCTTTTGACGCTTCTGCTTCTAACATTTCGGAGGCAGAGGCCTAACAAAAATGGTCTTTGGCGTA
AAGCAGAAAGCTCATTTCAGCTTCTGTCACCTCTGACGCCCACCCTTAAAAGTGTCTTTAATTGCCCGTA
GGACCATCTTAATCAACTTTTGTAGTTTCAATGGAATTGATTCGGCTGGCAATTTGGTTATCTTCTTAGA
TTATTAAAACCTGTATCATGAAAGTTGTGTAGGTGATAAAATCAAGATCAATATACCATAATTCCAATTT
CCAGGGTTAAGAAAAAGACACATGAGAACAAATTCTTTGAATTGCCCGACATGAATTCCTTGTGCGTCGT
CTTCTTGTTGGCCTTTTGTTGAGGGACATGAAATACACATGAGAAACAAAAATGTCAAGTTGTTTTCCTC
CCAAAAGCTAGAATACCAACAGAATATGACAATTTAATTGCTTTCCTCACGTGTACACGTTCTTTTCAAC
ACCTTTCTTGTTTTGGAGTTTTAACAATGACAATAACTACACAAAAGAGAACAGAAAAGAACCCAATTAT
TTTTTTTTTCTACACCTTTCTTGCTATATGTTTTGTAATTAGCCAAGAATATTAGCTTTTGTTTGATAAC
ACTTTTTCCTTCTTCCTTTTTTTTTTTTTTACAAAAAAATTAATTTCAAAACAAAAACAAAAATATTAAC
AAACAACAAAAAACACAAAACATTTAAAATTACTTTCACATTTATGTCACATCAGAACACTTTGTTCATC
AGCTTCATTTGTTAATGCTTTTTAGATAGTATTCAGTAGCGGCCAGGAGGTCATTTGTCCCTATTGCCCC
CTAACTCCGCCCTTGCTTACATTCCATATTTTTCAATATTTTCTGCATAAAGAAATGAGTCCTTTGATCA
TGAATGCAAAATATATATTAAATACTCTATTGTTGGCTACCCTCTGAATTACGTACATGGAAAAGCATAT
GCTGACTAGTCTCCACATACAGACATGTATATGGGTTAAAATATTGATTTTGTGTACATCGAAGGCATTC
TCACCACATGGACGGTATTCCCAATCAAGCTTTCTCTCTTTCTCTCATTACATATACAATACCTTTTCAC
TAGTTGAGCTTGAATTCTTAGTTACTATTTGGGACTATTTCTTCTCCACCAACAACTTTTTCAGGTGCAA
AATTCTCTACCTCTATTATTTCCTTTAATTTGCTCATACATTCTTTTAAGAAGCATGTGATTCAAAATGT
ATGTGAGAATCATATGTTTTGTTAATTCTATTAAAAATTCATGTCATGAGAATTACAAGCTGTAAATATC
AGTTTAATAGACTAGGTTGGACGAAATTCTCCCAACCCAATTTGAAGTAAACTTTGTCTAAATTTTATAG
GTTTAGTTGGATGAATTTTCATTTTTATATGAGTACTCTGTGGACAATGACTCTCTTATATTAGTTATAA
GTCTCATTTTTTTTCCTTTTTTTATATTATCTTTTTGTTTCCTGCACAGGAGAAGGGTTGTTTTTGGTGG
ACAACATGACTTGCAGCAGCAGTCCTAGGAGAAAGAATTTCACTAAAATAGAAGATTCTAACCTGTCTTA
AACTATTTGCCTGTTTAGAAAATATCTTCTTAAAAGATCTCAGCATAACAATGGTAAGACCAACATGGAA
GTATCAGAAGTTATCAAGAGGAGGACTTCAGCCCCCCCTTTGTTGCCACCAAAAATTGGTTGTAATTTTA
ATCGACCACCTTCTCTCTTAGAGCAACAAATACTTCAAAGACTTAGGTGTGATGCATTACCATCAAAGTT
GCCGTATGACAAGTCTTCAACATCACAGCTCACAATATTCTATGGAGGGAATGTTAATGTCTACAACAAT
GTTCCCCAAGACAAGGCCCAAGCAATTATGCTTCTTGCTGGTGAAAGGTCTTTGCCAAAACCTATTGTCC
AAGAAATGCCCACAACAGAAGTGAGAACACCTTCTTGTCAATCCAACTTACCACCACTTCACAAATTAAA
AGCAGGCCTTCCAATGGCAAGAAGGTATTCCATCCAATGTTTTCTTGAAAAGCGCCGTGGCAGGCTAACA
AAGAAATCTCCTTATACTCCTCCAATTACACAACATGAGGACGATGAGGCAACAATAGGCAGTGGGTGCA
ATCAAGATCATAGCTCTACTCTTTCACCTTTCCCTTCGCGTTTGGGTTATGTTTTTTCCTGTACAACCGA
TAAAGATTGTTAAGCACAATACAGGTTTCTATGGCAGAATA
