# Supplementary material for: Genome-wide identification of the TIFY family reveals JAZ subfamily function in response to hormone treatment in Betula platyphylla
Source: BMC Plant Biol. 2023 Mar 15;23:143. doi: 10.1186/s12870-023-04138-6 (PMC10015818; doi:10.1186/s12870-023-04138-6)
Supplement: Supplementary file 3 — Additional file 3. [file 12870_2023_4138_MOESM3_ESM.txt]

TIFY family protein squences
>BPChr01G24987 
MLIERQVGNHLEGIPFYGPRSDISGPEISNRIVGSKRNNPDSAFMGSSRDGILDHDSLEN
SHLIKLLRNGAGGERYRRSNDDEVFFGMQSLRPTSASLVFQPPTGSRSDANVSKWERPMS
MNVGPAAYPPRGGQFAPILHQVHSNRVRDVTAGPSIISQSAADEGSRTGIKGPGILSSIN
ATSGASERNSSAVLPSGNRQKSGTNVLEPESSAPPSRLGLTSASRQMTIFYGGQAHVFDD
VHPNKNLSPRCQITSGNLFVDLAVSKSSKLEITGKGLLLQELPKSKSKFKPKSKKGVKLR
HLSLLRKPKPISKRLALVSVQESSRKPKTLFSKVGSSLPVVSLILNASPEPDASPEVFLF
PDALPEEVLLPSPKSEVVCRCPGEAGGSLALLPRPEVSPVTIELLPGKCSAPKPLKLHFY
NRKHKVKRASKMDMGQFAGDLISIAPGAVPLVGDQSSVSGGSSGLFSAFESSGFTGSRKR
GW*
>BPChr01G22907 
MYGHAQPLNMPNQIAASADEDDVSGAGTESIDNSHIRYDAHSLDDTAGAVVEVVEDVASD
AVYGQGGGGGAAEIAIQRHDGTSQLTLSFRGQVYVFDSVTPEKVQAVLLLLGGCELSSGP
QGDMLPQNQRGGAVDYPVPCSQPHRAASLNRFRQKRKERCFDKKVRYSVRQEVALSIAQQ
LGAWLVDHMQYQDGRLQWDVTFTRPVQDWEMEMEMLFFCVSDTYMFYCSRMQRNKGQFTS
SKKSEGDYNWGTVQESGQEDSPAEATCTHCGISSKSTPMMRRGPSGPRSLCNACGLFWAN
RVLLGSREMRGKMEYLVISKTEGSMMLNGTLRDLSKKTQDHSLAVAEQGEGEAHSDCGTG
IHTNTNNNLVTFSNGDNKPALMAEH*
>BPChr01G22786 
MAAANPQPLQARPFEDHARGPVRIEDEEGEYDDGGDDAMDELEEAHVNSVSVAEHGGVRV
GGGGGGVVMASRTSELTLSFEGEVYVFPAVTPEKVQAVLLLLGGPDVPTGVPTIEVPFSQ
NNRGVGENPKRSNLSRRIASLVRFREKRKERCFDKKIRYTVRKEVAQSHCLGQMISGQSI
LTDPFLNETLKQADFPMAKLTALEGNHAIEVQMGWMVIIVFDPHADVSWKDDSKEVSEWV
LKGVSSLKVNLGKYELVSVEEVRRCGWISMGTWMHRKNGQFASLKESSTASNWDSPQSCL
QDGTSRAETVCQHCGVSENNTPAMRRGPAGPRTLCNACGLMWANKGTLRDLSKGGRIVSM
EHIEPETPFDVKPSITDGEFCGNQDEHETSEDPSKLVTGGSNKSSVNPDDEDLHATAEDL
TDTLPMIVHSSANDEEQKITKDRTHFPPGGVKLKVGSVESSALPVFFTSTGKSKFMILAK
EGEVRDFSVDITTNAGDVNSKCKRSSWDRRIALLLSADI*
>BPChr06G27326 
MDGIHGNNARMHMGKHHMSNGNGMDDDDQDSSDGGGGRCEGVEGEVPSVNLSDNLSAMVD
HGGGGGGSGGDSGDQLTLSFQGQVYVFDAVSPEKVQAVLLLLGGREVPPSIPAIPITPHH
NNQGLSDIPQRCSVPQRLASLIRFREKRKERNFDKKIRYTVRKEVAIRMQRNKGQFTSSK
SNNDDSASAVTSWGSNEGWGPDCNGSQHPEIVCRHCGISEKSTPMMRRGPEGPRTLCNAC
GLMWANKGTLRDLSRAAPQAGNSSLNRDENGNFEANQMAVTVAGNVGDS*
>BPChr06G11139 
MERDFLGLSFKNASKTVKEEADNDSNKSAVLRGSGMQWSFSNKISTVPQFLSFRDAQEDR
PRKIVHDPVASSGFMTISTADVFESSQKPYSGLIQKNLIVDKQVGNHYAMKVYPVQHHDA
HLVHRPQEVRIFSGSNQQNQTSTVALGTTVLQSHLAPTGQNMVGSTIKPKPFRVVAPVAF
LPPTGSIVGTTDLRSPSKSSGAPAQLTIFYAGSVSVYNDITPEKAQAIMLLAGKGSSPTH
NNTLSTAQVPSPCNGLIKNQSHSITLLPGLPNPLTSQTHSQSGVGTSSTVELATVKPTGA
SPFFTNHSEPPKVVNLAESSATTLIPTVALPQARQASLARFLEKRKERVMHSSPYNFSQK
SPDCSTPRSDGSCTLSRQPISQK*
>BPChr06G31475 
MSSSPEFSDLSGQRQAKAPEKPSFSQKCSLLSQYLKEKGSFGDLRLGMTCNIEGNAIPET
EMYRQTAPTMNLFPINEKLGDVSGRTEPACRYFNPVDVFPQPAGFSTSFPKEEVPKIASD
SRVKMCATAEPERAQMTIFYAGQVIVFNEFPAEKAKEVMLLASKGTSQSLTNNQPAFASN
LAKNSVDSSTSVATSTSAVPPNPGNKVIQEQIQPPPQPIACELPIARRASLHRFLEKRKD
RVTAKAPYQTGNPGATPTKPAESKSWLGLAAQSPK*
>BPChr06G30991 
MSSSPEFSDLSGQRQAKAPEKPSFSQKCSLLSQYLKEKGSFGDLRLGMTCNIEGNAIPET
EMYRQTAPTMNLFPINEKLGDVSGRTEPACRYFNPVDVFPQPAGFSTSFPKEEVPKIASD
SRVKMCATAEPERAQMTIFYAGQVIVFNEFPAEKAKEVMLLASKGTSQSLTNNQPAFASN
LAKNSVDSSTSVATSTSAVPPNPGNKVIQEQIQPPPQPIACELPIARRASLHRFLEKRKD
RVTAKAPYQTGNPGATPTKPAESKSWLGLAAQSPK*
>BPChr07G30082
MRRNCNLELRLFPYSDSDHLPKMEEGRGNPKQKQYEEQQQQQKLQNQQLTIFYNGKICVS
DVTELQARTILLLANREMEERLKTPTGSEPSSPAVKSPACSPTSGLYMKRSLQCFLQKRK
HRIQATSPYNH*
>BPChr08G07947
MERDFLGLGSKEPLAVVKEEVNNDGCTDPGVQWQFSKTVSALSHLMSFKIVQEDKTQKIA
SDPLMSSGFMNISTADACDRSKAEIQKSFNHDRQGGTHFSLTSYPVQHDVHSVHRPHNVK
MFSVSNQPISVSVGNPFFKNHFATGQNLAGATVKQPLLGGIPVSAPHSLIPTVTSIAGMT
EPWNGAKASGSPAQLTVFYAGTVHVYDDITPEKAQAIMLLAGNGSVIASNAAHPKAQVQA
PSSKLAAGDGVPVNQPINTQPCSGLSSPLSVSSHTGAQSGSGSTSNDELMAAKTTGVPTT
PVSKVEPQKIANVVGSVPVNPIFPSAVPQARKASLARFLEKRKERAMSAAPYNHSKKSPE
YTAQECNGANFSASPAGTGSLSASKMSNHDL*
>BPChr08G10696 
MNAATTSFRSILDKPLCQLTEEDISQLTREDCRKYLKDKGMRRPSWNKSQAIQQVISLKA
LLEPSDDDSGAGALRRAVVSLPRVTSNSVDSVKEPSPDVQVSVSAEESHGRKDTPISAPS
GDRPAEIENNAISPRSPCATNGSVGQMTIFYCGKVNVYDGVPLEKARGIMHLAASPAHLP
QDDTLGRGASLWSFPCHLQTASEKDCLIPTSTTIAQITQGEKMTEYSGQYREKGNTSRDP
DVEGQANRRASLQRFREKRKDRGRLKSKKSTGVMTSLETYLNHQVRTQTPNGISSRSNTS
SPPQHGLRQALSSSVDNQLKSAGLAVDLNDKDRLDVIIDIYVRWSWQLNRELYFFDNHYA
KYERRDALENPLLHDFGLALQTVKFLLSISGDDAWRILFSKWYEFTHLINFVISRIILPS
LGISLFRE*
>BPChr08G16644 
MSKATVELDFFGMEKESSSKSQFQKFLDRQRSFGGMQSAISKINPEVLKSVISSGSVNHGC
ECGNPIPSKISVSVPSSPALPVYTPPVLSFRLSPERLSDTAPLTIFYNGTVSVFDAPRDKAENI
LKLALERTFDSMKLGAPSSDQQQLLDTLNGDLPIARRKSLQRFLEKRKERLTSVSPYACYT*
>BPChr11G07023 
MLKVGKAPEKYSSFAQTCNLLSQFVKEKGRIGDISLGMPMKLQEPKALVFQLLKTRNISA
SGNHYGFISKHGKFSRGFETKHCGSLKWAIHGFSSTVWFFGSLKLERHRFYKADLRKPAI
KEAVTAPMTIFYAGQILVFNDIPADKAREIVALASRGSSYTSGMDKANSGSYTVPASNIA
ATSQRNTAQERLQQQSQAIDSDLPIVRRASLHRFLEKRKNRVAAKAPYKVDPPPQAPPKP
EESSPWIELDGQSSKQLELKL*
>BPChr11G17878 
MEVSEVIKRRTSAPPLLPPKIGCNFNRPPSLLEQQILQRLRCDALPSKLPYDKSSTSQLT
IFYGGNVNVYNNVPQDKAQAIMLLAGERSLPKPIVQEMPTTEVRTPSCQSNLPPLHKLKA
GLPMARRYSIQCFLEKRRGRLTKKSPYTPPITQHEDDEATIGSGCNQDHSSTLSPFPSRL
GYVFSCTTDKDC*
